# Supplementary material for: Conditioned Medium of Intervertebral Disc Cells Inhibits Osteo-Genesis on Autologous Bone-Marrow-Derived Mesenchymal Stromal Cells and Osteoblasts
Source: Biomedicines. 2024 Feb 6;12(2):376. doi: 10.3390/biomedicines12020376 (PMC10886592; doi:10.3390/biomedicines12020376)
Supplement: Supplementary file 1 [file biomedicines-12-00376-s001.zip]

Archive with 1 entries (1 files):
- biomedicines-2797419-supplementary.pdf
